# Supplementary material for: A Scoping Review on Gaps in the Diagnostic Criteria for Proliferative Verrucous Leukoplakia: A Conceptual Proposal and Diagnostic Evidence-Based Criteria
Source: Cancers (Basel). 2021 Jul 21;13(15):3669. doi: 10.3390/cancers13153669 (PMC8345058; doi:10.3390/cancers13153669)
Supplement: Supplementary file 1 [file cancers-13-03669-s001.zip]

Archive with 1 entries (1 files):
- cancers-1291261-supplementary.pdf
